# Supplementary material for: Insight into the Economic Effects of a Severe Korean PRRSV1 Outbreak in a Farrow-to-Nursery Farm
Source: Animals (Basel). 2022 Nov 3;12(21):3024. doi: 10.3390/ani12213024 (PMC9656131; doi:10.3390/ani12213024)
Supplement: Supplementary file 1 [file animals-12-03024-s001.zip]

Archive with 1 entries (1 files):
- animals-1963384-supplementary.xlsx
