# Supplementary material for: Insight into the Economic Effects of a Severe Korean PRRSV1 Outbreak in a Farrow-to-Nursery Farm
Source: Animals (Basel). 2022 Nov 3;12(21):3024. doi: 10.3390/ani12213024 (PMC9656131; doi:10.3390/ani12213024)
Supplement: Supplementary file 1 [file animals-12-03024-s001.zip › animals-1963384-supplementary.xlsx]

## Sheet: MatrixOutput
	Supplementary Table S1. Whole genome genetic distance in nucleotide level
	PRRSV1 subtype	Sequence		1	2	3	4	5	6	7	8	9	10	11	12	13	14	15	16	17	18	19	20	21	22	23	24	25
	Korean sub1A	1	JBNU-19-E01_Korea/2019
		2	KY434184_D40_Korea/2011	0.0914137
		3	KT033457_E38_Korea/2007	0.0922504	0.00301072
		4	FJ349261_KNU-07_Korea/2007	0.0893105	0.0272064	0.0277533
		5	KY434183_CBNU0495_Korea_2016	0.125258	0.0793066	0.0800186	0.0798036
	Korean sub1C (vaccine-like)	6	NC_043487_Lelystad_Netherlands/1993	0.155132	0.11478	0.115204	0.11537	0.145723
		7	KF991509_Porcilis_MLV	0.15704	0.115866	0.11567	0.116297	0.147081	0.00955271
		8	GU067771_Amervac_PRRS_MLV	0.164972	0.128054	0.127962	0.129048	0.1583	0.0523707	0.0538314
		9	GQ461593_SHE_China/2009	0.164716	0.128321	0.128021	0.129315	0.158431	0.0526923	0.0539703	0.00165797
		10	AY366525_EuroPRRSV_USA/1999	0.174623	0.137467	0.137701	0.136588	0.16178	0.0487331	0.0507821	0.0861098	0.0863459
		11	DQ489311_SD01-08_USA/2001	0.174785	0.141027	0.141409	0.140524	0.166352	0.0586539	0.0598321	0.0918891	0.0918116	0.0720763
	Chinese BJEU06-1-like	12	GU047344_BJEU06-1_China/2006	0.186964	0.157549	0.157126	0.157584	0.181114	0.0889159	0.0910668	0.117503	0.117838	0.116095	0.122875
		13	KM196101_LNEU12_China/2012	0.194111	0.17079	0.17045	0.169063	0.19264	0.10967	0.111654	0.135471	0.13555	0.132777	0.139993	0.100861
	Chinese BJEU06-1-like	14	EU076704_HKEU16_China/2007	0.181034	0.153826	0.154007	0.150574	0.17285	0.0933411	0.0959952	0.118823	0.119318	0.121266	0.123727	0.139014	0.161333
		15	KF287131_HK10_China/2004	0.181963	0.154579	0.154733	0.152254	0.174141	0.0972548	0.099485	0.118808	0.119059	0.126538	0.127165	0.13968	0.162042	0.0279454
	West European isolates	16	GU737264_07V063_Belgium/2007	0.196247	0.170702	0.170676	0.171126	0.185839	0.121675	0.124932	0.133007	0.133523	0.145568	0.145354	0.156301	0.172013	0.161796	0.161208
		17	KT159248_13V091_Belgium/2013	0.209436	0.185336	0.18478	0.186146	0.201008	0.146568	0.148166	0.156801	0.156842	0.16691	0.170695	0.175659	0.185517	0.169896	0.170203	0.177975
		18	KT159249_13V117_Belgium/2013	0.196193	0.170852	0.170732	0.171095	0.185611	0.12183	0.125085	0.13288	0.133328	0.145889	0.14549	0.156726	0.171662	0.161754	0.161521	0.00140054	0.176766
	Chinese NMEU09-1-like	19	GU047345_NMEU09-1_China/2009	0.202802	0.180928	0.181072	0.180486	0.199557	0.145982	0.146551	0.146848	0.146825	0.16392	0.168612	0.17551	0.19102	0.17482	0.17414	0.184812	0.200377	0.184517
		20	KC492504_NVDC-NM2_China/2011	0.202931	0.181794	0.18243	0.181355	0.204487	0.141843	0.143896	0.148224	0.148218	0.161502	0.165039	0.153954	0.18027	0.174431	0.174855	0.184777	0.198657	0.184611	0.138774
		21	KC492506_NVDC-FJ_China/2011	0.202607	0.181553	0.182034	0.180787	0.204246	0.140808	0.142858	0.147517	0.147511	0.1607	0.163874	0.152878	0.179091	0.174227	0.174463	0.183405	0.19856	0.183329	0.138247	0.00446604
	Italian HP-subtype 1	22	MF346695_PR40_Italy/2014	0.214657	0.196823	0.198273	0.200314	0.209427	0.181183	0.183284	0.181231	0.181456	0.195948	0.198572	0.20305	0.214242	0.206738	0.206591	0.202501	0.212971	0.202793	0.205514	0.21428	0.212963
	subtype 2	23	KX668221_WestSib13_Russia/2013	0.266053	0.258218	0.258491	0.256533	0.267016	0.246374	0.24762	0.248509	0.248416	0.255276	0.253848	0.261579	0.26835	0.256871	0.254923	0.251996	0.258961	0.252305	0.259342	0.26831	0.267142	0.257843
	subtype 3	24	KP889243_SU1-Bel_Belarus/2010	0.258981	0.252575	0.25287	0.251824	0.259099	0.237782	0.238117	0.23802	0.238439	0.245836	0.245518	0.254469	0.255904	0.251328	0.250334	0.249673	0.254842	0.250182	0.251292	0.255163	0.255081	0.248763	0.216752
		25	JF802085_Lena_Belarus/2007	0.257187	0.246673	0.24663	0.246095	0.253313	0.237359	0.238962	0.237812	0.238306	0.246988	0.245353	0.250166	0.253519	0.252883	0.251611	0.247711	0.252901	0.248619	0.246495	0.250697	0.249395	0.244793	0.217254	0.116418
